# Supplementary material for: Re-validation of the Cancer Research UK Cancer Awareness Measure ‘plus’ (CAM+): a study protocol
Source: Front Public Health. 2026 Jun 24;14:1841597. doi: 10.3389/fpubh.2026.1841597 (PMC13341668; doi:10.3389/fpubh.2026.1841597)
Supplement: Supplementary file 1 [file Table_1.xlsx]

## Sheet: Timeframe
CAM Workstreams 2023-2026			Planned Start Date	Planned End Date
	Preparation	Design, finalisation & ethics	2023-05-01	2023-10-01
	PHASE 1	Face validity	2023-07-01	2023-10-01
		Literature & Scoping review(s)	2023-07-01	2024-02-01
		Readability assessment	2023-08-01	2023-11-01
		COM-B audit	2023-08-01	2023-11-01
		CRUK stakeholder ref group	2023-10-01	2023-12-01
		External stakeholder ref group	2023-10-01	2023-12-01
	PHASE 2	Cognitive interviewing ("Think Aloud")	2023-12-01	2024-02-01
		Cognitive interviewing (4-stage model)	2024-02-01	2024-04-01
		CRUK stakeholder ref group	2024-03-01	2024-05-01
		External stakeholder ref group	2024-03-01	2024-05-01
	PHASE 3	Exploratory Factor Analysis (EFA)	2024-05-01	2024-09-01
		Confirmatory Factor Analysis (CFA)	2024-10-01	2025-04-01
		CRUK stakeholder ref group	2024-05-01	2024-09-01
		External stakeholder ref group	2024-09-01	2024-11-01
	PHASE 4	Test re-test reliability	2024-12-01	2025-04-01
		Construct validity	2025-05-01	2025-09-01
		Sensitivity to change	2025-10-01	2026-03-01
		CRUK stakeholder ref group	2026-04-01	2026-06-01
		External stakeholder ref group	2026-07-01	2026-09-01
	Data analysis	Finalise analysis & visualisation	2026-10-01	2026-12-01
	Disemination	Manuscripts, conferences, talks	2026-12-01	2027-12-01
	* All empirical studies included primary data collection. All participants were adults (18+ years old) - they were provided informed consent and signed written consent, either in paper form or electronically
